# Supplementary material for: Irinotecan alleviates chemoresistance to anthracyclines through the inhibition of AARS1-mediated BLM lactylation and homologous recombination repair
Source: Signal Transduct Target Ther. 2025 Jul 10;10:214. doi: 10.1038/s41392-025-02302-y (PMC12241633; doi:10.1038/s41392-025-02302-y)
Supplement: Supplementary file 3 — Data S2 [file 41392_2025_2302_MOESM3_ESM.zip]

Archive with 20 entries (18 files):
- CDX sample/
- CDX sample/MWY-22-2110-a_18_WH6500-19_Amide-EM-15_V2.0_TY_20221027-T1a.mzML
- CDX sample/MWY-22-2110-a_18_WH6500-19_Amide-EM-15_V2.0_TY_20221027-T2a.mzML
- CDX sample/MWY-22-2110-a_18_WH6500-19_Amide-EM-15_V2.0_TY_20221027-T3a.mzML
- CDX sample/MWY-22-2110-a_18_WH6500-19_Amide-EM-15_V2.0_TY_20221027-T4a.mzML
- CDX sample/MWY-22-2110-a_18_WH6500-19_Amide-EM-15_V2.0_TY_20221027-T5a.mzML
- CDX sample/MWY-22-2110-a_18_WH6500-19_Amide-EM-15_V2.0_TY_20221027-T6a.mzML
- Clinical sample/
- Clinical sample/MWY-23-1665-01-a_20_WH6500-19_Amide-EM-18_V2.0_DG_20230721-T10a.mzML
- Clinical sample/MWY-23-1665-01-a_20_WH6500-19_Amide-EM-18_V2.0_DG_20230721-T11a.mzML
- Clinical sample/MWY-23-1665-01-a_20_WH6500-19_Amide-EM-18_V2.0_DG_20230721-T12a.mzML
- Clinical sample/MWY-23-1665-01-a_20_WH6500-19_Amide-EM-18_V2.0_DG_20230721-T1a.mzML
- Clinical sample/MWY-23-1665-01-a_20_WH6500-19_Amide-EM-18_V2.0_DG_20230721-T2a.mzML
- Clinical sample/MWY-23-1665-01-a_20_WH6500-19_Amide-EM-18_V2.0_DG_20230721-T3a.mzML
- Clinical sample/MWY-23-1665-01-a_20_WH6500-19_Amide-EM-18_V2.0_DG_20230721-T4a.mzML
- Clinical sample/MWY-23-1665-01-a_20_WH6500-19_Amide-EM-18_V2.0_DG_20230721-T5a.mzML
- Clinical sample/MWY-23-1665-01-a_20_WH6500-19_Amide-EM-18_V2.0_DG_20230721-T6a.mzML
- Clinical sample/MWY-23-1665-01-a_20_WH6500-19_Amide-EM-18_V2.0_DG_20230721-T7a.mzML
- Clinical sample/MWY-23-1665-01-a_20_WH6500-19_Amide-EM-18_V2.0_DG_20230721-T8a.mzML
- Clinical sample/MWY-23-1665-01-a_20_WH6500-19_Amide-EM-18_V2.0_DG_20230721-T9a.mzML
